# Supplementary material for: Three Birds, One Excipient: Development of an Improved pH, Isotonic, and Buffered Ketamine Formulation for Subcutaneous Injection
Source: Pharmaceutics. 2022 Mar 3;14(3):556. doi: 10.3390/pharmaceutics14030556 (PMC8955626; doi:10.3390/pharmaceutics14030556)
Supplement: Supplementary file 1 [file pharmaceutics-14-00556-s001.zip]

Archive with 1 entries (1 files):
- pharmaceutics-1553537-supplementary.pdf
